# Supplementary material for: A Solvent-Mediated Excited-State Intermolecular Proton Transfer Fluorescent Probe for Fe3+ Sensing and Cell Imaging
Source: Molecules. 2022 Jan 14;27(2):516. doi: 10.3390/molecules27020516 (PMC8778147; doi:10.3390/molecules27020516)
Supplement: Supplementary file 1 [file molecules-27-00516-s001.zip]

Archive with 1 entries (1 files):
- molecules-1551289-supplementary.pdf
